# Supplementary material for: Network Analysis for the Discovery of Common Oncogenic Biomarkers in Liver Cancer Experimental Models
Source: Biomedicines. 2023 Jan 25;11(2):342. doi: 10.3390/biomedicines11020342 (PMC9953082; doi:10.3390/biomedicines11020342)
Supplement: Supplementary file 1 [file biomedicines-11-00342-s001.zip]

Archive with 1 entries (1 files):
- biomedicines-2116246-supplementary.pdf
